# Supplementary material for: Oocyte Polarization Is Coupled to the Chromosomal Bouquet, a Conserved Polarized Nuclear Configuration in Meiosis
Source: PLoS Biol. 2016 Jan 7;14(1):e1002335. doi: 10.1371/journal.pbio.1002335 (PMC4704784; doi:10.1371/journal.pbio.1002335)
Supplement: S1 Data — The numerical values of the data presented in these figures are provided. Data for each figure is found as an individual spreadsheet in this Excel file. (XLSX) [file pbio.1002335.s001.xlsx]

## Sheet: Fig. 1B
MATLAB Cleft Analysis					Raw intensity measurments of our Cleft analysis MATLAB code (see Methods)
					These raw intenisities are normalized (see Methods) and fold enrichment is calculated
dazl mRNA
Wild type oocytes
File Name	Centrosome Intensity	Non-centrosome Intensity	Nuclear Intensity	Number of Centrosomes	DAPI Thresh	Gamma-Tub BG Thresh	Centrosome Thresh	Small Radius	Large Radius	Nuc Padding	Norm Centrosome	Norm Non-Cent.	Avg. Cent.	Avg. Non-Cent	Av. Fold Enrich.	P value (centro group vs non-centro group from GraphPad Prism)
ovary 2-2-1.tif	1013.99	379.879	238.035	1	250	250	1000	20	25	20	775.955	141.844
ovary 2-2-2.tif	1363.08	503.77	369.938	1	400	350	1000	20	25	20	993.138	133.832
ovary 2-2-5.tif	1360.18	372.534	252.304	1	300	230	900	20	25	20	1107.87	120.23
ovary 2-2.tif	635.305	374.767	277.564	1	300	270	1000	20	25	20	357.741	97.2031
ovary 3-4.tif	757.023	370.901	243.332	1	200	200	1000	20	25	20	513.691	127.569
ovary 6-2.tif	329.21	251.965	181.239	1	450	230	1000	20	25	20	147.971	70.7262
ovary 1-2-1.tif	1218.52	407.984	289.282	1	200	250	800	20	25	20	929.234	118.702
ovary 2-2.tif	902.8	401.704	265.989	1	500	300	1400	20	25	20	636.811	135.715
ovary 3-2.tif	827.532	345.812	298.075	1	500	330	1400	20	25	20	529.457	47.7371
ovary 3-3.tif	935.748	328.561	245.297	1	300	330	1000	20	25	20	690.45	83.2641
ovary 3-6.tif	1466.73	453.772	290.197	1	300	300	800	20	25	20	1176.54	163.575
ovary 4-5.tif	510.677	305.226	278.551	1	500	430	1400	20	25	20	232.126	26.6743
ovary 4-6.tif	495.561	299.714	237.435	1	500	300	1400	20	25	20	258.127	62.2792
ovary 4-7.tif	965.459	479.879	325.682	1	200	250	1200	20	25	20	639.777	154.197
ovary 4-8.tif	897.246	369.543	269.37	1	400	300	1400	20	25	20	627.876	100.173
ovary 4-9.tif	435.261	345.942	288.026	1	400	320	1400	20	25	20	147.235	57.9161
ovary 4-10.tif	1008.11	285.399	233.065	1	300	250	1400	20	25	20	775.044	52.3335
ovary 5-1.tif	898.523	354.227	331.755	1	400	300	1400	20	25	20	566.768	22.4722
ovary 6-1.tif	551.835	279.549	234.807	1	400	300	1400	20	25	20	317.028	44.742	601.202	92.6939	6.48588	< 0.0001
Bucky ball
Wild type oocytes
File Name	Centrosome Intensity	Non-centrosome Intensity	Nuclear Intensity	Number of Centrosomes	DAPI Thresh	Gamma-Tub BG Thresh	Centrosome Thresh	Small Radius	Large Radius	Nuc Padding	Norm Centrosome	Norm Non-Cent.	Avg. Cent.	Avg. Non-Cent	Av. Fold Enrich.	P value (centro group vs non-centro group from GraphPad Prism)
ovary 2-2.tif	792.801	373.601	232.029	1	300	200	1200	20	25	20	560.771	141.572
ovary 2-3.tif	517.31	416.568	236.482	1	500	350	1500	20	25	20	280.828	180.085
ovary 2-5.tif	566.333	239.2	181.645	1	400	220	1000	20	25	20	384.688	57.5547
ovary 2-6.tif	655.648	277.986	214.915	1	400	200	1000	20	25	20	440.733	63.0709
ovary 1-1-2.tif	976.965	359.737	316.307	1	180	380	1500	20	25	20	660.658	43.4303
ovary 2-2-1.tif	987.952	582.725	473.821	1	500	380	1700	20	25	20	514.131	108.904
ovary 2-3-3.tif	1216.35	459.638	417.022	1	300	330	1700	20	25	20	799.328	42.6163
ovary 2-3-4.tif	719.403	343.524	311.104	1	500	350	1400	20	25	20	408.298	32.4197
ovary 2-3.tif	644.194	380.94	224.462	1	150	250	1400	20	25	20	419.732	156.479
ovary 2-4.tif	992.237	465.121	317.374	1	200	300	1200	20	25	20	674.863	147.747
ovary 2-6.tif	675.386	378.837	267.9	1	500	330	1400	20	25	20	407.486	110.938
ovary 2-7.tif	712.749	347.344	246.394	1	200	250	1400	20	25	20	466.355	100.95
ovary 6-1.tif	504.44	316.61	236.067	1	400	250	1400	20	25	20	268.373	80.5435	483.557	97.4086	4.96422	< 0.0001
Dioc6
Wild type oocytes
File Name	Centrosome Intensity	Non-centrosome Intensity	Nuclear Intensity	Number of Centrosomes	DAPI Thresh	Gamma-Tub BG Thresh	Centrosome Thresh	Small Radius	Large Radius	Nuc Padding	Norm Centrosome	Norm Non-Cent.	Avg. Cent.	Avg. Non-Cent	Av. Fold Enrich.	P value (centro group vs non-centro group from GraphPad Prism)
ovary 1-1.tif	1395.81	1139.34	631.771	1	1200	200	1000	20	25	20	764.043	507.573
ovary 1-3.tif	1896.07	1311.8	662.929	1	400	200	1000	20	25	20	1233.14	648.868
ovary 1-5.tif	2850.39	2297.69	1381.07	1	900	350	1800	20	25	20	1469.32	916.627
ovary 1-8.tif	1403.87	989.366	570.871	1	450	200	1000	20	25	20	832.994	418.495
ovary 1-9.tif	1286.3	842.344	379.825	1	500	200	1000	20	25	20	906.473	462.519
ovary 2-2.tif	804.578	617.96	297.867	1	500	150	1000	20	25	20	506.711	320.093
ovary 2-3.tif	1543.55	1192.56	661.139	1	300	200	1000	20	25	20	882.409	531.419
ovary 1-1.tif	2208.05	1467.11	1005.13	1	500	300	1400	20	25	20	1202.92	461.983
ovary 1-3.tif	2802.48	2008.13	1451.18	1	500	380	1400	20	25	20	1351.3	556.955
ovary 1-4.tif	2202.22	1618.5	792.966	1	300	280	1400	20	25	20	1409.26	825.539
ovary 1-5.tif	3121.97	2210.29	1397.09	1	500	380	1400	20	25	20	1724.88	813.193
ovary 1-6.tif	2097.48	1675.32	862.847	1	500	300	1400	20	25	20	1234.63	812.475
ovary 1-7.tif	1713.16	1192.59	649.518	1	500	200	1400	20	25	20	1063.64	543.072
ovary 1-8.tif	1459.41	942.427	546.064	1	500	180	1400	20	25	20	913.344	396.363
ovary 5-2.tif	1520.25	1260.5	627.245	1	500	300	1400	20	25	20	893.006	633.258
ovary 5-3.tif	1489.89	1180.11	633.627	1	500	300	1400	20	25	20	856.264	546.482
ovary 5-6.tif	1404.03	1275.22	637.43	1	500	300	1400	20	25	20	766.6	637.791
ovary 5-7.tif	1190.28	900.864	460.139	1	450	280	1400	20	25	20	730.14	440.725	1041.17	581.857	1.78939	< 0.0001

## Sheet: Fig. 3A
Top pannel - Frequencies of oocytes with the Indicated DiOC6 patterns							Lower pannel - Mitochondria distribution at zygotene stages
							Zygotene oocytes in EM images were staged based on size (9.5-13μm) and detection of synapsed chromosomes (in a typical synaptonemal complex, SC) that touch the NE.
Zygotene (Bouquet)							Clusters of such synapsed chromosomes touching the NE presumptively mark the telomere cluster of the bouquet.
	File	# of cells DiOC6 localized to Telomeres	# of cells DiOC6 Not localized to Telomeres				Cell file and size	Mitochondria Adjacent to SC tethered to NE	Elsewhere
	ovary 1-1	14	0				cell 1 ovary D; 9.5um bouquet	19	0
	ovary A-2	19	1				cell 2 overy D; 11.5-12um bouquet	22	0
	ovary A-4	4	2				cell 4 ovary D; 10um bouquet	8	0
	ovary 2-1	34	4				cell 6 ovary D; 10.5um bouquet	23	1
	ovary 1-2	31	7				cell 7 ovary D; 12.9um bouquet	29	2
Total	n=4 ovaries ; 116 oocytes	102	14				cell 8 ovary D; 9.7um bouquet	6	0
%		87.931	12.069				cell2 ovary B; 12.6um bouquet	17	6
							Avg.	17.7143	1.28571
Oogonia
	File	# of cells with Random/Radial DiOC6	Total
	ovary 1-1	4	4
	ovary A-3	2	2
	ovary A-3 -1	4	4
	ovary A-3 2	4	4
	ovary 2-1	6	6
	ovary 2-1-2	4	4
Total	n=4; 24 oocytes	24	24
%		100

## Sheet: Fig. 3B
MATLAB Zygotene Nest Analysis			Raw intensity measurments of our Zygotene nest analysis MATLAB code (see Methods)
			These raw intenisities are normalized (see Methods) and fold enrichment is calculated
DiOC6
Wt nests
Stage	File Name	Centrosome Intensity	Non-centrosome Intensity	Nuclear Intensity	Number Centrosomes	DAPI Thresh	Gamma-Tub BG Thresh	Centrosome Thresh	Small Radius (px)	Large Radius (px)	Nuc Padding	centro	non centro	fold enrichment	avg fold enrich	P value (centro group vs non-centro group from GraphPad Prism)
Oogonia	ovary 1-3-1.tif	646.959	645.521	260.417	1	800	200	1000	5	10	300	386.542	385.104	1.00373
Oogonia	ovary 1-3-2.tif	661.553	665.444	404.289	21	500	200	900	5	10	300	257.263	261.155	0.9851
Oogonia	ovary 1-3-3.tif	764.995	696.395	337.911	7	1800	200	1400	5	10	300	427.083	358.484	1.19136
Oogonia	ovary 1-3-4.tif	890.22	796.404	445.282	8	1500	200	1700	5	10	300	444.938	351.122	1.26719
Oogonia	ovary 2-2.tif	730.045	760.723	320.925	2	1000	200	1500	5	10	300	409.12	439.798	0.930245
Oogonia	ovary 3-1 oogonia.tif	1561.18	1458.02	846.961	9	1200	230	1700	5	10	300	714.218	611.056	1.16883
Oogonia	ovary 3-1 oogonia2.tif	1462.79	1481.08	760.936	5	800	230	1700	5	10	300	701.859	720.148	0.974603	1.07444	0.7354 ; ns
Zygotene	ovary 1-2 Zyg.tif	1429.03	1000.9	602.323	55	1200	200	1000	5	10	300	826.703	398.579	2.07413
Zygotene	ovary 1-3 Zyg-1.tif	879.478	600.605	294.196	27	1100	200	1200	5	10	300	585.282	306.409	1.91013
Zygotene	ovary 1-3 Zyg-2.tif	787.579	615.574	241.76	7	1200	200	1000	5	10	300	545.819	373.814	1.46014
Zygotene	ovary 2-1 Zyg-1.tif	679.615	515.512	269.885	16	900	150	900	5	10	300	409.729	245.627	1.6681
Zygotene	ovary 2-1 Zyg-2.tif	773.616	561.208	260.11	18	1200	130	1000	5	10	300	513.507	301.099	1.70544
Zygotene	ovary 2-2 Zyg-1.tif	705.592	639.755	284.266	11	900	170	1000	5	10	300	421.326	355.489	1.1852
Zygotene	ovary 2-2 Zyg-2.tif	607.021	537.967	250.769	17	700	150	1000	5	10	300	356.252	287.197	1.24044
Zygotene	ovary 5-2 Zyg.tif	723.594	493.759	201.75	17	900	120	900	5	10	300	521.844	292.01	1.78708	1.62883	0.0051
Bucky ball
Wt nests
Stage	File Name	Centrosome Intensity	Non-centrosome Intensity	Nuclear Intensity	Number Centrosomes	DAPI Thresh	Gamma-Tub BG Thresh	Centrosome Thresh	Small Radius (px)	Large Radius (px)	Nuc Padding	centro	non centro	fold enrichment	avg fold enrich	P value (centro group vs non-centro group from GraphPad Prism)
Oogonia	ovary 1-1 Oog-1.tif	213.881	251.31	161.016	4	900	250	1700	5	10	300	52.8649	90.2937	0.585477
Oogonia	ovary 2-1 Oog-1.tif	379.05	350.971	250.003	4	600	260	1700	5	10	300	129.047	100.968	1.2781
Oogonia	ovary 2-1 Oog-2.tif	203.53	188.06	121.538	2	500	170	1700	5	10	300	81.9921	66.5227	1.23254
Oogonia	ovary 3-1 Oog-2.tif	570.321	517.867	364.111	8	800	290	1300	5	10	300	206.21	153.756	1.34115
Oogonia	ovary 6-2 Oog-2.tif	160.4	187.302	112.118	3	500	200	1000	5	10	300	48.282	75.1838	0.642186	1.01589	0.8547 ; ns
Zygotene	ovary 1-1 Zyg.tif	371.405	275.217	117.292	27	800	280	1600	5	10	300	254.113	157.925	1.60907
Zygotene	ovary 2-3 Zyg.tif	636.418	462.551	279.959	45	1000	300	1500	5	10	300	356.459	182.593	1.95221
Zygotene	ovary 4-1 Zyg-1.tif	513.894	379.789	193.512	19	900	300	1700	5	10	300	320.383	186.277	1.71993
Zygotene	ovary 4-1 Zyg-2.tif	644.154	534.711	226.764	20	1000	380	1600	5	10	300	417.39	307.946	1.3554	1.65915	0.0367

## Sheet: Fig. 3D
Frequencies of oocytes with the indicated 414 patterns
Overlying= 414 signal is right above the telomere cluster or covering it from its center and over one or two sides
Flanking=414 signal is located tightly aside the telomere cluster with both signals "touching" each other with some merge in the border. There is no other 414 signal elswhere (the the signal width around the NE is short)
Random=randomly radial around the nucleus, not nessessarily adjacent to telomeres
Oogonia
	File	# of cells with 414 asymmetrically localized	# of cells with 414 Random localization
	ovary B-1	0	4
	ovary E-1	0	13
	ovary 1-1	0	8
	ovary 1-2	0	6
	ovary 1-3	0	7
	ovary 2-1	0	8
Total	4 ovaries ; n=46 oocytes	0	46
%		0	100
Zygotene
	File	# of cells with 414 Overlying telomeres	# of cells with 414 Flanking telomeres	# of cells with 414 Random localization
	Ovary A-1	39	5	0
	Ovary B-1	15	1	1
	Ovary E-1	21	5	0
	Ovary 1-1	18	3	1
	Ovary 2-1	12	1	1
Total	5 ovaries ; n=123 oocytes	105	15	3
%		85.3659	12.1951	2.43902
GasZ
Pixelwise colocalization statistical analysis between GasZ and 414 localization was performed (see Methods). This generates the Pearson coefficient of correlation (R):
Oocyte #	Pearson's R
1	0.57
2	0.61
3	0.4
4	0.57
5	0.4
6	0.3
7	0.24
8	0.3
9	0.55
10	0.51
11	0.64
12	0.7
Frequencies of oocytes with the indicated Zili patterns
Oogonia
File	# of cells with Zili asymmetrically localized	# of cells with Zili Random localization	Total
ovary 2-1 Oog-1	0	6	6
ovary 2-1 Oog-2	0	3	3
ovary 2-1 Oog-3	0	4	4
ovary 2-1 Oog-4	0	7	7
ovary 2-1 Oog-5	0	3	3
ovary 2-2 oog1	0	14	14
ovary 2-2 oog2	0	5	5
ovary 2-3 oog1	0	10	10
ovary 2-4 oog1	0	5	5
ovary 2-4 oog4	0	4	4
ovary 2-5 oog	0	19	19
ovary 2-6 Oog-1	0	10	10
ovary 2-6 Oog-2	0	9	9
ovary 2-6 Oog-3	0	7	7
ovary 3-1 Oog-	0	6	6
ovary 4-1 Oog	0	3	3
Total	0	115	115
%	0	100
Zygotene
File	# of cells with Zili Overlying telomeres	# of cells with Zili Flanking telomeres	# of cells with Zili Random localization	Total
Ovary 1-1 bouquet	12	0	0	12
Ovary 2-1 bouquet1	6	0	1	7
Ovary 2-1 bouquet2	8	1	1	10
Ovary 2-1 bouquet3	6	2	0	8
Ovary 2-1 bouquet4	12	0	0	12
Ovary 2-1 bouquet5	17	3	0	20
Ovary 2-2 bouquet	8	1	1	10
Ovary 2-3 bouquet1	13	1	0	14
Ovary 2-4 bouquet1	13	4	0	17
Ovary 2-6 bouquet1	24	0	0	24
Ovary 2-6 bouquet2	6	0	0	6
Ovary 3-1 bouquet	6	0	0	6
Ovary 3-2 bouq	8	11	0	19
Total	139	23	3	165
%	84.2424	13.9394	1.81818
Frequencies of oocytes with the indicated Ziwi patterns
Oogonia
File	# of cells with Ziwi Overlying telomeres	# of cells with Ziwi Random localization	Total
ovary 1-1-1	0	8	8
ovary 1-3-1	0	10	10
ovary 1-3-2	0	4	4
ovary 1-4-1	0	6	6
ovary 2-1-2	0	9	9
Total	0	37	37
%	0	100
Zygotene
File	# of cells with Ziwi Overlying telomeres	# of cells with Ziwi Flanking telomeres	# of cells with Ziwi Random localization	Total
ovary 1-1-1	18	0	1	19
ovary 1-3-1	12	3	0	15
ovary 1-3-2	4	1	1	6
ovary 1-4-1	5	2	0	7
ovary 1-4-2	2	2	0	4
ovary 2-1-2	5	1	0	6
Total	46	9	2	57
%	80.7018	15.7895	3.50877
Frequencies of oocytes with the indicated Vasa patterns
Oocytes with clustered 414 were selected and then scored for co-clustering of Vasa
Oog
	Total oog	414 and Vasa radial together	%
160-5 ovary 2-1 bouquet	5	5
ovary 2-1	11	11
ovary 1-4	5	5
ovary 1-2	5	5
80-3-5 ovary 1 young	16	16
80-3-5 ovary 3 young	14	14
Total	56	56	100
Zygotene
Image	total with clustered 414	out of which Vasa colocalizes with 414	%
ovary 2-1	4	4
ovary 2-2	6	6
90-1 ovary 1-2	4	4
160-5 ovary 1-4 bouquet	4	1
160-5 ovary 2-1 bouquet	11	8
Total	29	23	79.3103

## Sheet: Fig. 3E
Bucky ball perinuclear distribution in oogonia through zygotene
Oocytes with clustered 414 were selected and then scored for co-clustering of Bucky ball.
Oogonia
Image	oocytes with radial 414	Oocytes with asymmetric Buc	Oocytes with radial Buc
Ovary 1-1 oog 1	5	0	5
Ovary 1-1 oog	5	0	5
Ovary 1-2 oog	6	0	6
Ovary 1-4 oog 2	7	0	7
Ovary 1-6 oog 1	8	0	8
Ovary 3-2 oog 1	2	0	2
Total	33	0	33
%		0	100
Zygotene
Image	oocytes with clustered 414	Oocytes with co-clusterd Buc	Oocytes with Buc not co-clustered
160 ovary 1-1 zyg	13	11	2
160 ovary 1-2 zyg	12	11	1
160 ovary 2-1 zyg	6	5	1
160 ovary 3-1 zyg	7	4	3
160 ovary 4-1 zyg	6	5	1
OVARY 1-1 ZYG1	9	8	1
OVARY 1-1 ZYG2	5	5	0
OVARY 1-2 ZYG	6	5	1
OVARY 1-6 ZYG1	3	3	0
OVARY 1-6 ZYG 2	7	6	1
OVARY 3-2 ZYG	4	3	1
Total	78	66	12
%		84.6154	15.3846

## Sheet: Fig. 4C
MATLAB Cleft Analysis					Raw intensity measurments of our Cleft analysis MATLAB code (see Methods)
					These raw intenisities are normalized (see Methods) and fold enrichment is calculated
dazl mRNA
buc-/- oocytes
File Name	Centrosome Intensity	Non-centrosome Intensity	Nuclear Intensity	Number Centrosomes	DAPI Thresh	Gamma-Tub BG Thresh	Centrosome Thresh	Small Radius	Large Radius	Nuc Padding	Norm Centrosome	Norm Non-Cent.	Avg. Cent.	Avg. Non-Cent	Av. Fold Enrich.	P value (centro group vs non-centro group from GraphPad Prism)
ovary 1-1.tif	263.865	312.355	228.319	1	300	200	900	20	25	20	35.5464	84.0355
ovary 1-2.tif	372.619	422.931	289.49	1	300	250	1500	20	25	20	83.1294	133.441
ovary 1-3.tif	457.812	456.105	336.584	1	500	270	1400	20	25	20	121.228	119.521
ovary 1-4.tif	377.825	380.169	223.359	1	300	200	1000	20	25	20	154.466	156.81
ovary 2-6.tif	263.815	243.86	198.954	1	500	300	1800	20	25	20	64.8616	44.9064
ovary 3-1.tif	381.773	347.848	242.688	1	500	240	1000	20	25	20	139.085	105.159
ovary 3-2.tif	338.729	307.777	237.077	1	400	270	1000	20	25	20	101.651	70.6998
ovary 3-5.tif	311.388	294.989	224.509	1	400	230	1000	20	25	20	86.8789	70.4803
ovary 3-8.tif	252.271	263.659	187.635	1	450	250	1000	20	25	20	64.6363	76.0236
ovary 6-3.tif	296.476	279.154	170.602	1	500	200	1000	20	25	20	125.873	108.551
ovary 6-5.tif	342.369	343.178	203.946	1	400	200	1000	20	25	20	138.423	139.232
ovary 6-6.tif	308.126	306.268	218.792	1	500	240	1000	20	25	20	89.3347	87.4766
ovary 2-5.tif	256.898	269.163	181.659	1	300	300	1400	20	25	20	75.2389	87.5033
ovary 3-2.tif	317.361	324.257	245.71	1	500	200	1400	20	25	20	71.6513	78.5477
ovary 3-4.tif	370.274	347.507	269.699	1	300	300	1400	20	25	20	100.575	77.8081
ovary 3-5.tif	472.49	515.969	342.879	1	200	270	1400	20	25	20	129.611	173.09
ovary 3-7.tif	250.065	279.593	205.359	1	500	300	1400	20	25	20	44.7064	74.2343
ovary 3-8.tif	325.961	339.143	242.768	1	400	250	1000	20	25	20	83.1925	96.3748	95.005	99.1053	0.958627	0.7177

## Sheet: Fig. 6F
Nocodazol experiments analysis
Oocytes were first selected, blind to the telomere channel, based on size (11.5-13um). These are scored:
Normal - if telomeres are typically clustered and DiOC6 is enriched apposing the telomere cluster.
Abnormal - if telomeres are not clustered and DiOC6 is not enriched but dispersed. No oocytes were detected where only telomeres but not DiOC6, or only DiOC6 but not telomeres, were affected.
Experiment	Group	Image	Total oocytes	Normal Bouquet and DiOC6	Abnormal bouquet and DiOC6
163	DMSO	2 bouquet1	5	5	0
		2 bouquet2	5	3	2
		2-1 bouquet	5	5	0
		2-2 bouquet	5	5	0
		Total	20	18	2
		%		90	10
	Nocodazol	1-1 bouquet1	11	2	9
		1-1bouquet2	5	2	3
		1-4 bouquet	3	0	3
		2-1 bouquet	9	1	8
		2-2 bouquet	11	2	9
		2-3 bouquet1	4	0	4
		2-3 bouquet2	2	1	1
		2-4 bouquet	12	1	11
		Total	57	9	48
		%		15.7895	84.2105
Experiment	Group	Image	Total oocytes	Normal Bouquet and DiOC6	Abnormal bouquet and DiOC6
164	DMSO	1-1 BOUQUET1	12	12	0
		1-1 BOUQUET2	5	5	0
		1-2 bouquet	8	7	1
		Total	25	24	1
		%		96	4
	Nocodazol	1-1bouquet2	2	0	2
		1-1 bouquet	5	1	4
		1-2 bouquet	7	0	7
		Total	14	1	13
		%		7.14286	92.8571
Pooled
	DMSO	Total	45	42	3
		%		93.3333	6.66667
	Nocodazol	Total	71	10	61
		%		14.0845	85.9155

## Sheet: Fig. 3SB
Size measurements of early meiotic stages
All measurments were performed as follows:
L1 - the oocyte width along its widest position
L2 - the oocyte height along its highest position
Final size is the avarege of L1 and L2.
Oogonia		[Telomeres are not tethered to the NE and are randomly throughout the nucleus (individual telomeres can be distinguished)]
File	oocyte #	L1	L2	Final size
ovary 1-1	1	11.074	8.106	9.59
	2	12.713	10.604	11.6585
	3	12.167	9.56	10.8635
	4	12.573	9.888	11.2305
ovary A-3	5	13.762	12.152	12.957
	6	12.842	9.084	10.963
ovary A-3 -1	7	10.127	7.995	9.061
	8	11.124	8.389	9.7565
	9	11.251	6.09	8.6705
	10	11.815	6.819	9.317
ovary A-3 -2	11	13.454	9.15	11.302
	12	11.467	9.082	10.2745
	13	12.306	7.463	9.8845
	14	12.354	11.389	11.8715
ovary 2-1	15	8.834	7.818	8.326
	16	9.653	7.681	8.667
	17	10.445	6.892	8.6685
	18	10.028	8.089	9.0585
	19	10.257	7.635	8.946
				Average	St.Dev
				10.0561	1.32499
Leptotene		[Telomeres are starting to be tethered to the NE and are uniformly around the NE, not clustered, and individual telomeres can be distinguished]
File	oocyte #	L1	L2	Final size
ovary 2-1	1	8.177	6.67	7.4235
	2	8.912	6.875	7.8935
ovary A-2	3	8.831	5.8	7.3155
	4	7.746	6.304	7.025
	5	9.222	7.717	8.4695
	6	9.576	5.968	7.772
	7	9.369	4.184	6.7765
	8	9.533	7.133	8.333
ovary A-3	9	10.175	6.01	8.0925
	10	7.839	6.69	7.2645
	11	7.969	7.797	7.883
	12	10.055	6.054	8.0545
ovary 2-1 -1	13	10.268	9.314	9.791
	14	9.299	7.611	8.455
	15	8.787	8.726	8.7565
				Average	St.Dev
				7.9537	0.763644
Early zygotene		[ All telomeres are tethered to the NE and tightly clustered together (difficult to distinguish individual telomeres) ]
File	oocyte #	L1	L2	Final size
Ovary 1-1	1	12.114	13.291	12.7025
	2	15.262	10.599	12.9305
	3	12.497	8.676	10.5865
	4	11.278	15.256	13.267
	5	12.993	11.962	12.4775
	6	12.516	8.679	10.5975
	7	13.409	7.975	10.692
	8	13.225	10.582	11.9035
Ovary A-2	9	11.661	9.485	10.573
	10	10.844	8.44	9.642
	11	10.049	8.494	9.2715
	12	10.659	7.283	8.971
	13	9.465	10.507	9.986
	14	10.495	8.938	9.7165
	15	9.265	9.705	9.485
	16	13.548	7.894	10.721
	17	10.98	10.808	10.894
	18	11.758	9.965	10.8615
	19	10.996	10.515	10.7555
	20	12.361	8.287	10.324
	21	12.262	9.404	10.833
	22	11.226	6.916	9.071
	23	11.544	7.714	9.629
	24	7.615	11.866	9.7405
	25	11.302	7.612	9.457
Ovary A-2	26	12.672	9.265	10.9685
	27	10.659	8.974	9.8165
ovary 2-1	28	11.508	9.643	10.5755
	29	9.812	7.894	8.853
	30	9.754	7.617	8.6855
	31	10.569	8.008	9.2885
	32	10.539	7.209	8.874
	33	9.164	9.518	9.341
	34	12.89	6.86	9.875
	35	11.19	7.009	9.0995
	36	9.813	9.213	9.513
	37	9.621	9.515	9.568
	38	10.42	7.588	9.004
	39	11.282	9.716	10.499
	40	11.003	9.794	10.3985
	41	9.117	10.035	9.576
	42	10.768	8.617	9.6925
	43	10.22	9.888	10.054
	44	11.654	8.465	10.0595
				Average	St.Dev
				10.2007	1.10396
Late zygotene
	[Telomeres are still tethered to the NE and segregated to one side of the nucleus but more widely (not so tightly clustered) and individual telomeres can be distinguished]
File	oocyte #	L1	L2	Final size
Ovary 1-1	1	18.462	13.755	16.1085
	2	18.145	20.611	19.378
	3	16.767	15.739	16.253
	4	20.112	15.017	17.5645
	5	21.957	13.356	17.6565
ovary A-3	6	22.778	11.268	17.023
	7	16.926	16.762	16.844
ovary A-3 -2	8	20.975	19.461	20.218
	9	19.259	13.327	16.293
ovary A-4	10	16.735	13.024	14.8795
	11	15.293	15.134	15.2135
	12	16.967	12.172	14.5695
	13	17.154	11.857	14.5055
	14	20.188	12.759	16.4735
	15	16.731	15.737	16.234
ovary A-4 -2	16	15.617	9.634	12.6255
ovary 2-1	17	17.175	10.056	13.6155
	18	16.398	12	14.199
				Average	St.Dev
				16.0919	1.92372
Pachytene
	[Telomeres are still tethered to the NE but are now more uniformly around the NE, not clustered, and individual telomeres can be distinguished;
	a few telomeres might unload from the NE]
File	oocyte #	L1	L2	Final size
ovary A-3	1	16.698	16.727	16.7125
	2	16.848	13.096	14.972
	3	15.337	18.887	17.112
	4	19.979	14.537	17.258
ovary A-2	5	17.571	15.161	16.366
ovary A-3 -1	6	22.429	12.916	17.6725
	7	16.826	15.92	16.373
ovary 2-1	8	20.379	12.032	16.2055
ovary 1-1	9	18.267	15.569	16.918
				Average	St.Dev
				16.6211	0.78002

## Sheet: Fig. S4B
MATLAB Zygotene Nest Analysis			Raw intensity measurments of our Zygotene nest analysis MATLAB code (see Methods)
			These raw intenisities are normalized (see Methods) and fold enrichment is calculated
Stage	File Name	Centrosome Intensity	Non-centrosome Intensity	Nuclear Intensity	Number of Centrosomes	DAPI Thresh	Gamma-Tub BG Thresh	Centrosome Thresh	Small Radius (px)	Large Radius (px)	Nuc Padding	centro	non centro	fold enrichment	avg fold enrich	P value (centro group vs non-centro group from GraphPad Prism)
Zygotene	ovary 1-4.tif	617.859	620.116	371.404	4	1200	250	800	5	16	300	248.712	246.455	1.00916
Zygotene	ovary 1-5.tif	972.496	983.837	519.723	6	1100	250	800	5	16	300	464.114	452.773	1.02505
Zygotene	ovary 1-6.tif	749.635	840.685	445.816	8	1500	200	700	5	16	300	394.869	303.82	1.29968
Zygotene	ovary 1-7.tif	351.222	414.252	296.023	8	1200	200	750	5	16	300	118.23	55.1991	2.14188	1.36894	0.7229 ; ns
Oogonia	ovary 1-9.tif	1198.52	1279.55	479.272	2	1600	100	700	5	16	300	800.274	719.244	1.11266
Oogonia	ovary 1-10.tif	736.351	909.043	400.52	4	1100	150	700	5	16	300	508.523	335.831	1.51422	1.31344	0.6543 ; ns
